# Supplementary material for: A new flatworm species of Temnocephala (Rhabdocoela, Temnocephalidae) ectosymbiont on the freshwater crab Valdivia serrata (Decapoda, Trichodactylidae) from Amazonas, Colombia
Source: Zookeys. 2020 Mar 12;918:1–14. doi: 10.3897/zookeys.918.38201 (PMC7082368; doi:10.3897/zookeys.918.38201)
Supplement: XML Treatment for Temnocephala ivandarioi [file zookeys.918.38201-treatment1.xml]

<!DOCTYPE tp:taxon-treatment
  PUBLIC "-//TaxonX//DTD Taxonomic Treatment Publishing DTD v0 20100105//EN" "tax-treatment-NSO.dtd">
<tp:taxon-treatment xmlns:tp="http://www.plazi.org/taxpub"><tp:treatment-meta><kwd-group><label>Taxon classification</label><kwd><named-content xmlns:xlink="http://www.w3.org/1999/xlink" content-type="kingdom">Animalia</named-content></kwd><kwd><named-content xmlns:xlink="http://www.w3.org/1999/xlink" content-type="order">Rhabdocoela</named-content></kwd><kwd><named-content xmlns:xlink="http://www.w3.org/1999/xlink" content-type="family">Temnocephalidae</named-content></kwd></kwd-group><mixed-citation publication-type="journal"><person-group><name><surname>Lenis</surname><given-names>Carolina</given-names></name><name><surname>Ruiz</surname><given-names>Freddy</given-names></name><name><surname>Muskus</surname><given-names>Carlos</given-names></name><name><surname>Marcilla</surname><given-names>Antonio</given-names></name><name><surname>Vélez</surname><given-names>Imelda</given-names></name></person-group><article-title>A new flatworm species of <italic><tp:taxon-name><tp:taxon-name-part taxon-name-part-type="genus" reg="Temnocephala">Temnocephala</tp:taxon-name-part></tp:taxon-name></italic> (<tp:taxon-name><tp:taxon-name-part taxon-name-part-type="order">Rhabdocoela</tp:taxon-name-part></tp:taxon-name>, <tp:taxon-name><tp:taxon-name-part taxon-name-part-type="family">Temnocephalidae</tp:taxon-name-part></tp:taxon-name>) ectosymbiont on the freshwater crab <italic><tp:taxon-name><tp:taxon-name-part taxon-name-part-type="genus" reg="Valdivia">Valdivia</tp:taxon-name-part> <tp:taxon-name-part taxon-name-part-type="species" reg="serrata">serrata</tp:taxon-name-part></tp:taxon-name></italic> (<tp:taxon-name><tp:taxon-name-part taxon-name-part-type="order">Decapoda</tp:taxon-name-part></tp:taxon-name>, <tp:taxon-name><tp:taxon-name-part taxon-name-part-type="family">Trichodactylidae</tp:taxon-name-part></tp:taxon-name>) from Amazonas, Colombia</article-title><source>Zookeys</source><day>12</day><month>3</month><year>2020</year><volume>918</volume><fpage>1</fpage><lpage>14</lpage><pub-id pub-id-type="doi">10.3897/zookeys.918.38201</pub-id></mixed-citation></tp:treatment-meta><tp:nomenclature><tp:taxon-name><object-id xmlns:xlink="http://www.w3.org/1999/xlink" content-type="arpha" xlink:type="simple">AB659D89-132A-5A69-AF77-FB117A431E6A</object-id>
              <tp:taxon-name-part taxon-name-part-type="genus" reg="Temnocephala">Temnocephala</tp:taxon-name-part>
              <tp:taxon-name-part taxon-name-part-type="species" reg="ivandarioi">ivandarioi</tp:taxon-name-part>
              <object-id xmlns:xlink="http://www.w3.org/1999/xlink" content-type="zoobank" xlink:type="simple">http://zoobank.org/E7284E9B-D311-46C3-B5CF-26CA544B15EF</object-id>
            </tp:taxon-name><tp:taxon-status xmlns:xlink="http://www.w3.org/1999/xlink" xlink:type="simple">sp. nov.</tp:taxon-status><xref ref-type="fig" rid="F1">Figs 1A –C</xref><xref ref-type="fig" rid="F2">, 2A –C</xref></tp:nomenclature><tp:treatment-sec sec-type="Type host" id="SECID0ENLAC"><title>Type host.</title><p><italic><tp:taxon-name><tp:taxon-name-part taxon-name-part-type="genus" reg="Valdivia">Valdivia</tp:taxon-name-part> <tp:taxon-name-part taxon-name-part-type="species" reg="serrata">serrata</tp:taxon-name-part></tp:taxon-name></italic> White, 1847 (Fig. <xref ref-type="fig" rid="F1">1D–F</xref>).</p></tp:treatment-sec><tp:treatment-sec sec-type="Site of infection" id="SECID0ECMAC"><title>Site of infection.</title><p>Branchial chambers.</p></tp:treatment-sec><tp:treatment-sec sec-type="Prevalence" id="SECID0EHMAC"><title>Prevalence.</title><p>36% of the eleven hosts were infected.</p></tp:treatment-sec><tp:treatment-sec sec-type="type locality" id="SECID0EMMAC"><title>Type locality.</title><p>Kilómetro 11, Reserva Natural Tanimboca, Leticia, Amazonas (<named-content xmlns:xlink="http://www.w3.org/1999/xlink" content-type="dwc:verbatimCoordinates" xlink:type="simple"><named-content content-type="geo-json" specific-use="{&#34;type&#34;:&#34;Point&#34;,&#34;coordinates&#34;:[-69.953611,-4.127722]}" id="NCID0EVMAC" xlink:type="simple">4°07'39.8"S, 69°57'13.0"W</named-content></named-content>), Colombia.</p></tp:treatment-sec><tp:treatment-sec sec-type="Type specimens" id="SECID0E1MAC"><title>Type specimens.</title><p>Holotype: CCH.116 (159); Paratypes: CCH.116 (160).</p></tp:treatment-sec><tp:treatment-sec sec-type="material" id="SECID0E6MAC"><title>Examined material.</title><p>10 whole mounted specimens; 5 stained in Meyer’s paracarmine; 5 stained in Borax carmine; 6 dissected cirrus; 2 samples observed by <abbrev xmlns:xlink="http://www.w3.org/1999/xlink" xlink:title="Scanning Electron Microscopy" id="ABBRID0EFNAC" xlink:type="simple">SEM</abbrev>, 5 unhatched eggs observed by <abbrev xmlns:xlink="http://www.w3.org/1999/xlink" xlink:title="Scanning Electron Microscopy" id="ABBRID0EJNAC" xlink:type="simple">SEM</abbrev>.</p></tp:treatment-sec><tp:treatment-sec sec-type="description" id="SECID0ENNAC"><title>Description.</title><p><bold><italic>External characteristics.</italic></bold> Body (without tentacles) 1.36–2.26 mm (1.75 ± 0.25) long by 1.18–1.56 mm (1.36 ± 0.11) wide; adhesive disk ventral, subterminal 280–520 (370 ± 82) long by 320–520 (400 ± 40) wide (Figs <xref ref-type="fig" rid="F1">1A–C</xref>, <xref ref-type="fig" rid="F2">2A</xref>); eyespots with red pigmentation (observations made on live specimens; Fig. <xref ref-type="fig" rid="F3">3E</xref>). <abbrev xmlns:xlink="http://www.w3.org/1999/xlink" xlink:title="epidermal excretory syncytial plates" id="ABBRID0EEOAC" xlink:type="simple">DLSPs</abbrev> small, elliptical-shaped (Fig. <xref ref-type="fig" rid="F3">3A, B</xref>), 167 long by 141 wide (<italic>N</italic> = 2); excretory pore “subcentral” in the DSLP, displaced towards the internal limit (Fig. <xref ref-type="fig" rid="F3">3A</xref>); length ratio of <abbrev xmlns:xlink="http://www.w3.org/1999/xlink" xlink:title="epidermal excretory syncytial plates" id="ABBRID0ESOAC" xlink:type="simple">DLSPs</abbrev>:total body length, without tentacles, 1.0:10.7.</p><p><bold><italic>Alimentary system.</italic></bold> Mouth surrounded by a large muscular sphincter 200–280 (220 ± 26) long by 210–310 (248 ± 32) wide; pharynx 330–620 (417 ± 56) long by 450–620 (511 ± 52) wide; intestine saccular, without septations (Fig. <xref ref-type="fig" rid="F2">2A</xref>).</p><p><bold><italic>Glands.</italic></bold> Rhabditogenic glands forming bunches in the lateral fields of the body extending from the pharynx to the middle level of the adhesive disk. Haswell cells in <!--PageBreak-->front of the eyespots and the brain. Disk glands between the adhesive disk and the genital complex (Fig. <xref ref-type="fig" rid="F2">2A</xref>).</p><p><bold>Female.</bold> Ovary ventral to the resorbens vesicle 57–100 (83 ± 13; <italic>N</italic> = 7), long by 60–145 (105 ± 26; <italic>N</italic> = 7) wide. Vagina elongated with strong muscular wall, connects to the genital atrium dorsally, 75–180 (125 ± 37; <italic>N</italic> = 4) long by 16–30 (23 ± 4; <italic>N</italic> = 6) wide with a widening of the distal portion; proximal vaginal sphincter symmetrical 16–34 (23 ± 6; <italic>N</italic> = 6) and distal vaginal sphincter symmetrical (16–20; <italic>N</italic> = 2) (Figs <xref ref-type="fig" rid="F2">2B</xref>, <xref ref-type="fig" rid="F4">4A, B</xref>). Resorbens vesicle ovoid 110–180 (134 ± 24, <italic>N</italic> = 9) long by 172–212 (194 ± 16; <italic>N</italic> = 9) wide. Vitellarium arborescent and thin (Fig. <xref ref-type="fig" rid="F2">2A</xref>). Eggs 557–638 (585 ± 37; <italic>N</italic> = 4) long by 302–331 (312 ± 13; <italic>N</italic> = 4) wide; filament small, subapical or apical (Fig. <xref ref-type="fig" rid="F3">3C, D, F</xref>); peduncles 146–243 (341 ± 97); the plane of fracture is oblique with respect to the longitudinal axis of the egg (Fig. <xref ref-type="fig" rid="F3">3C, D</xref>). Eggs deposited on branchial chambers of host (Fig. <xref ref-type="fig" rid="F3">3G, H</xref>).</p><!--PageBreak--><!--PageBreak--><p><bold>Male.</bold> Two pairs of testes, medium-sized, usually rounded, slightly oblique, anterior testes 180–310 (231 ± 34) long by 120–320 (220 ± 48) wide; posterior testes 200–400 (260 ± 60) long by 110–360 (254 ± 65) wide (Fig. <xref ref-type="fig" rid="F2">2A</xref>). Seminal vesicle dorsal and anterolateral to the prostatic bulb (Figs <xref ref-type="fig" rid="F2">2B</xref>, <xref ref-type="fig" rid="F4">4D</xref>), 52–137 (92 ± 27) long by 82–237 (168 ± 47) wide, wall 8.6 thick. Prostatic bulb 70–107 (91 ± 14) long by 155–240 (191± 30) wide (Figs <xref ref-type="fig" rid="F2">2B</xref>, <xref ref-type="fig" rid="F4">4C</xref>). Cirrus small-sized, 120–147 (129 ± 8) long; shaft cone-shaped, slightly curved up, with maximum width at base 40–47 (44 ± 2); introvert cone-shaped, not oblique, not curved, with a circle of sclerites (range 18–20) in the distal portion followed by a smooth portion without spines or ridges, 7.5–15 (10 ± 3; <italic>N</italic> = 8) long, with maximum width 15–22 (18 ± 3; <italic>N</italic> = 10) at level of the distal portion (Figs <xref ref-type="fig" rid="F2">2C</xref>, <xref ref-type="fig" rid="F4">4C, E, F</xref>, <xref ref-type="fig" rid="F6">6A</xref>). Ratio between total body length, without tentacles:total length of cirrus 14:1; ratio between total length of cirrus:width of shaft´s base 3:1; ratio between total length of cirrus:total length of introvert 13:1.</p></tp:treatment-sec><tp:treatment-sec sec-type="etymology" id="SECID0EJCAE"><title>Etymology.</title><p>The new species is dedicated to Dr. Iván Darío Vélez Bernal for his outstanding contributions to the study of helminthology and the understanding of tropical diseases in Colombia.</p><!--PageBreak--></tp:treatment-sec><tp:treatment-sec sec-type="discussion" id="SECID0EPCAE"><title>Discussion.</title><p><tp:taxon-name><tp:taxon-name-part taxon-name-part-type="order">Temnocephalida</tp:taxon-name-part></tp:taxon-name> is a monophyletic group within the <tp:taxon-name><tp:taxon-name-part taxon-name-part-type="phylum">Platyhelminthes</tp:taxon-name-part></tp:taxon-name> included in Lymnotyphloplanida, which is part of the <tp:taxon-name><tp:taxon-name-part taxon-name-part-type="suborder">Dalytyphloplanida</tp:taxon-name-part></tp:taxon-name> clade, a major group of <tp:taxon-name><tp:taxon-name-part taxon-name-part-type="order">Rhabdocoela</tp:taxon-name-part></tp:taxon-name> (<xref ref-type="bibr" rid="B30">Van Steenkiste et al. 2013</xref>). <tp:taxon-name><tp:taxon-name-part taxon-name-part-type="family">Temnocephalidae</tp:taxon-name-part></tp:taxon-name> Monticelli, 1899 is the most diverse family of the <tp:taxon-name><tp:taxon-name-part taxon-name-part-type="order">Temnocephalida</tp:taxon-name-part></tp:taxon-name>. Its members are distributed around Australia and the Neotropics (<xref ref-type="bibr" rid="B17">Martínez-Aquino et al. 2014</xref>); the type genus of <tp:taxon-name><tp:taxon-name-part taxon-name-part-type="family">Temnocephalidae</tp:taxon-name-part></tp:taxon-name>, <italic><tp:taxon-name><tp:taxon-name-part taxon-name-part-type="genus" reg="Temnocephala">Temnocephala</tp:taxon-name-part></tp:taxon-name></italic> Blanchard, 1849, is exclusive to the Neotropics. Autapomorphies of the <italic><tp:taxon-name><tp:taxon-name-part taxon-name-part-type="genus" reg="Temnocephala">Temnocephala</tp:taxon-name-part></tp:taxon-name></italic> include red-pigmented eyespots, four epidermal syncytial plates, and excretory pores enclosed within the boundaries of the <abbrev xmlns:xlink="http://www.w3.org/1999/xlink" xlink:title="epidermal excretory syncytial plates" id="ABBRID0EJEAE" xlink:type="simple">DLSPs</abbrev> (<xref ref-type="bibr" rid="B13">Damborenea and Cannon 2001</xref>). Major hosts to the members of the <italic><tp:taxon-name><tp:taxon-name-part taxon-name-part-type="genus" reg="Temnocephala">Temnocephala</tp:taxon-name-part></tp:taxon-name></italic> are chelonians, molluscs, insects, and <!--PageBreak-->crustaceans, each hosting a particular assemblage of <italic><tp:taxon-name><tp:taxon-name-part taxon-name-part-type="genus" reg="Temnocephala">Temnocephala</tp:taxon-name-part></tp:taxon-name></italic> species. Particular host families are also specific for particular <italic><tp:taxon-name><tp:taxon-name-part taxon-name-part-type="genus" reg="Temnocephala">Temnocephala</tp:taxon-name-part></tp:taxon-name></italic> species (<xref ref-type="bibr" rid="B17">Martínez-Aquino et al. 2014</xref>).</p><p>Taxonomy of temnocephalans is based on morphology of adult specimens with emphasis on the reproductive system. The structure of the cirrus is the trait of greatest taxonomic value (<xref ref-type="bibr" rid="B12">Damborenea 1991</xref>, <xref ref-type="bibr" rid="B13">Damborenea and Cannon 2001</xref>, <xref ref-type="bibr" rid="B29">Sewell et al. 2007</xref>, <xref ref-type="bibr" rid="B16">Garcés et al. 2013</xref>). Other traits important for species differentiation include composition of the female reproductive complex, eggs deposit areas in the host, and the shape of the <abbrev xmlns:xlink="http://www.w3.org/1999/xlink" xlink:title="epidermal excretory syncytial plates" id="ABBRID0E5FAE" xlink:type="simple">DLSPs</abbrev> (<xref ref-type="bibr" rid="B11">Damborenea and Brusa 2008</xref>, <xref ref-type="bibr" rid="B3">Amato et al. 2010</xref>, <xref ref-type="bibr" rid="B31">Volonterio 2010</xref>, <xref ref-type="bibr" rid="B25">Seixas et al. 2011</xref>, 2015, <xref ref-type="bibr" rid="B28">2018</xref>).</p><p>Nine species of <italic><tp:taxon-name><tp:taxon-name-part taxon-name-part-type="genus" reg="Temnocephala">Temnocephala</tp:taxon-name-part></tp:taxon-name></italic> are known for their association with crabs of the <tp:taxon-name><tp:taxon-name-part taxon-name-part-type="family">Trichodactylidae</tp:taxon-name-part></tp:taxon-name> family. Of these, <italic><tp:taxon-name><tp:taxon-name-part taxon-name-part-type="genus" reg="Temnocephala">T.</tp:taxon-name-part> <tp:taxon-name-part taxon-name-part-type="species" reg="ivandarioi">ivandarioi</tp:taxon-name-part></tp:taxon-name></italic> sp. nov., <italic><tp:taxon-name><tp:taxon-name-part taxon-name-part-type="genus" reg="Temnocephala">T.</tp:taxon-name-part> <tp:taxon-name-part taxon-name-part-type="species" reg="longivaginata">longivaginata</tp:taxon-name-part></tp:taxon-name></italic> Seixas, Amato &amp; Amato, 2011, and <italic><tp:taxon-name><tp:taxon-name-part taxon-name-part-type="genus" reg="Temnocephala">T.</tp:taxon-name-part> <tp:taxon-name-part taxon-name-part-type="species" reg="lutzi">lutzi</tp:taxon-name-part></tp:taxon-name></italic> Monticelli, 1913 (<xref ref-type="bibr" rid="B1">Amato et al. 2005</xref>) present a similar-sized cirri and have the Amazon River basin as a biogeographical connection. <italic><tp:taxon-name><tp:taxon-name-part taxon-name-part-type="genus" reg="Temnocephala">Temnocephala</tp:taxon-name-part> <tp:taxon-name-part taxon-name-part-type="species" reg="longivaginata">longivaginata</tp:taxon-name-part></tp:taxon-name></italic> and <italic><tp:taxon-name><tp:taxon-name-part taxon-name-part-type="genus" reg="Temnocephala">T.</tp:taxon-name-part> <tp:taxon-name-part taxon-name-part-type="species" reg="ivandarioi">ivandarioi</tp:taxon-name-part></tp:taxon-name></italic> sp. nov. are most similar to each other in the length of the vagina and the presence of sclerites in the distal portion of the cirrus.</p><p><italic><tp:taxon-name><tp:taxon-name-part taxon-name-part-type="genus" reg="Temnocephala">Temnocephala</tp:taxon-name-part> <tp:taxon-name-part taxon-name-part-type="species" reg="ivandarioi">ivandarioi</tp:taxon-name-part></tp:taxon-name></italic> sp. nov. can be distinguished by the combination of the following features: cirrus with a circle of small sclerites (range 18–20) in the distal portion of the introvert, without spines or ridges in the inner wall of the introvert (Fig. <xref ref-type="fig" rid="F2">2C</xref>). The ovary lies ventral to vesicle resorbens followed by an elongated vagina with two vaginal sphincters similar in size, one symmetric and proximal, and one symmetric and distal; the vagina connects to the genital atrium dorsally. The seminal vesicle is located anterolateral to the prostatic bulb. The <abbrev xmlns:xlink="http://www.w3.org/1999/xlink" xlink:title="epidermal excretory syncytial plates" id="ABBRID0EQJAE" xlink:type="simple">DLSPs</abbrev> are small and ‘elliptical-shape’, with a partially sinuous contour.</p><p>On an ecological-level <italic><tp:taxon-name><tp:taxon-name-part taxon-name-part-type="genus" reg="Temnocephala">T.</tp:taxon-name-part> <tp:taxon-name-part taxon-name-part-type="species" reg="ivandarioi">ivandarioi</tp:taxon-name-part></tp:taxon-name></italic> sp. nov., <italic><tp:taxon-name><tp:taxon-name-part taxon-name-part-type="genus" reg="Temnocephala">T.</tp:taxon-name-part> <tp:taxon-name-part taxon-name-part-type="species" reg="longivaginata">longivaginata</tp:taxon-name-part></tp:taxon-name></italic>, and <italic><tp:taxon-name><tp:taxon-name-part taxon-name-part-type="genus" reg="Temnocephala">T.</tp:taxon-name-part> <tp:taxon-name-part taxon-name-part-type="species" reg="lutzi">lutzi</tp:taxon-name-part></tp:taxon-name></italic> inhabit the branchial chambers of trichodactylid crabs from the middle basin and lower basin of the Amazon River (Leticia, Amazonas, Colombia; Peixe-Boi, Pará State; Rio Amapá, Amapá State, northern Brazil, respectively). <italic><tp:taxon-name><tp:taxon-name-part taxon-name-part-type="genus" reg="Temnocephala">Temnocephala</tp:taxon-name-part> <tp:taxon-name-part taxon-name-part-type="species" reg="ivandarioi">ivandarioi</tp:taxon-name-part></tp:taxon-name></italic> sp. nov. is the third species described from Colombia, and therefore <italic><tp:taxon-name><tp:taxon-name-part taxon-name-part-type="genus" reg="Valdivia">V.</tp:taxon-name-part> <tp:taxon-name-part taxon-name-part-type="species" reg="serrata">serrata</tp:taxon-name-part></tp:taxon-name></italic> is registered as a new trichodactylid host for neotropical temnocephalans. <italic><tp:taxon-name><tp:taxon-name-part taxon-name-part-type="genus" reg="Valdivia">Valdivia</tp:taxon-name-part> <tp:taxon-name-part taxon-name-part-type="species" reg="serrata">serrata</tp:taxon-name-part></tp:taxon-name></italic> is widely distributed throughout the Orinoco and Amazon River basins in Venezuela, the islands of Trinidad and Tobago, the Guianas, Colombia, Brazil, Peru and Bolivia (<xref ref-type="bibr" rid="B10">Cumberlidge 2008</xref>). In Colombia this species is found in the eastern region of the country (Amazonas, Arauca, Caqueta, Meta, Putumayo, and Vichada Departments) in the Putumayo and Maqueta rivers that drain into the Amazon River, and the Guaviare, Meta, and Arauca rivers that drain into the Orinoco River (<xref ref-type="bibr" rid="B7">Campos 2005</xref>, <xref ref-type="bibr" rid="B8">2014</xref>). It is likely that <italic><tp:taxon-name><tp:taxon-name-part taxon-name-part-type="genus" reg="Temnocephala">T.</tp:taxon-name-part> <tp:taxon-name-part taxon-name-part-type="species" reg="ivandarioi">ivandarioi</tp:taxon-name-part></tp:taxon-name></italic> sp. nov., <italic><tp:taxon-name><tp:taxon-name-part taxon-name-part-type="genus" reg="Temnocephala">T.</tp:taxon-name-part> <tp:taxon-name-part taxon-name-part-type="species" reg="longivaginata">longivaginata</tp:taxon-name-part></tp:taxon-name></italic>, and <italic><tp:taxon-name><tp:taxon-name-part taxon-name-part-type="genus" reg="Temnocephala">T.</tp:taxon-name-part> <tp:taxon-name-part taxon-name-part-type="species" reg="lutzi">lutzi</tp:taxon-name-part></tp:taxon-name></italic> are closely related due to their morphological similarities and geographical proximity. The implementation of molecular studies will reveal the phylogenetic relationships between the different species of <italic><tp:taxon-name><tp:taxon-name-part taxon-name-part-type="genus" reg="Temnocephala">Temnocephala</tp:taxon-name-part></tp:taxon-name></italic> in the Neotropics.</p><p>In Colombia more than 132 species of decapod crustaceans have been recorded (<xref ref-type="bibr" rid="B8">Campos 2014</xref>), while only two associated species of temnocephalans have been reported to date: <italic><tp:taxon-name><tp:taxon-name-part taxon-name-part-type="genus" reg="Temnocephala">T.</tp:taxon-name-part> <tp:taxon-name-part taxon-name-part-type="species" reg="icononcensis">icononcensis</tp:taxon-name-part></tp:taxon-name></italic> (<xref ref-type="bibr" rid="B4">Arias-Pineda et al. 2015</xref>) and <italic><tp:taxon-name><tp:taxon-name-part taxon-name-part-type="genus" reg="Temnocephala">T.</tp:taxon-name-part> <tp:taxon-name-part taxon-name-part-type="species" reg="ivandarioi">ivandarioi</tp:taxon-name-part></tp:taxon-name></italic> sp. nov. The great diversity of these potential hosts (<xref ref-type="bibr" rid="B8">Campos 2014</xref>) suggests that most temnocephalans remain undescribed.</p><!--PageBreak--></tp:treatment-sec><tp:treatment-sec sec-type="comparisons" id="SECID0EROAE"><title>Comparative notes.</title><p>The cirrus is the only rigid structure and therefore of constant general morphology in juveniles and adults (except for small intraspecific variations) for each species. The morphology of the cirrus constitutes one of the few characters used and is the most valuable taxonomic character for species identification <!--PageBreak--><!--PageBreak-->(<xref ref-type="bibr" rid="B27">Seixas et al. 2015b</xref>). In the present study, terminology describing the temnocephalan cirrus is updated for neotropical species (Fig. <xref ref-type="fig" rid="F5">5</xref>), according to <xref ref-type="bibr" rid="B29">Sewell et al. (2007)</xref>, <xref ref-type="bibr" rid="B25">Seixas et al. (2011)</xref>, <xref ref-type="bibr" rid="B16">Garcés et al. (2013)</xref> and Ponce de León et al. (2015). The cirrus of the species of <italic><tp:taxon-name><tp:taxon-name-part taxon-name-part-type="genus" reg="Temnocephala">Temnocephala</tp:taxon-name-part></tp:taxon-name></italic> described from trichodactylid crabs (Fig. <xref ref-type="fig" rid="F6">6</xref>) are compared based on this terminology.</p><p>The cirrus is defined as the entire sclerotised male copulatory organ comprised of a ‘shaft’ (rigid, tubular region tapering distally; Fig. <xref ref-type="fig" rid="F5">5A</xref>) and an ‘introvert’ (flexible distal eversible region armed with grooves, spines, sclerites or ridges, Fig. <xref ref-type="fig" rid="F5">5B</xref>) (modified from <xref ref-type="bibr" rid="B29">Sewell et al. 2007</xref>). Furthermore, the degree of shaft curvature is a reliable taxonomic characteristic of neotropical temnocephalans (<xref ref-type="bibr" rid="B16">Garcés et al. 2013</xref>).</p><p>The shape of the shaft may be described as a ‘funnel’, ‘goblet’, or ‘cone’. Funnel- or goblet-shaped shafts have a wide proximal region which tapers rapidly into a narrow tubular distal region (<xref ref-type="bibr" rid="B29">Sewell et al. 2007</xref>). The cirrus may be more or less curved, and it may be described as ‘curved up’, ‘straight’, or ‘curved down’. Similarly, the position of the cirrus with respect to the body may be described as ‘towards the forebody’, ‘horizontal’, or ‘towards the hindbody’ (modified from <xref ref-type="bibr" rid="B16">Garcés et al. 2013</xref>). The position of the cirrus can or may not depend on the cirrus curvature i.e. cirrus ‘curved up’ directed ‘towards the forebody’, but cirrus ‘straight’ are directed towards the ‘forebody’, ‘horizontal’ or ‘towards the hindbody’. The cirrus position can be examined only from a complete diagram of the temnocephalan.</p><p>The introvert shape can be described as ‘cylindrical’, ‘cone’; ‘scoop’, or ‘goblet’. Scoop- or goblet-shaped introvert have a wide middle region, which tapers into a narrow distal region. In addition, the introvert may be ‘unarmed’, armed with ‘grooves’ in the proximal limit of the introvert, or armed with ‘spines’, ‘sclerites’, and ‘ridges’ in the inner wall of the introvert. The distal opening of the introvert may be at right angles with respect to the proximal limit of the introvert i.e. ‘not oblique’, ‘oblique’, or ‘very oblique’ (modified from <xref ref-type="bibr" rid="B29">Sewell et al. 2007</xref>). Additionally, the distal region of the introvert may be curved (with or without spines, sclerites, or ridges), and described as ‘forward curved’, ‘straight’ or ‘backward curved’ (described as with non-spined region or without non-spined region by <xref ref-type="bibr" rid="B29">Sewell et al. 2007</xref>).</p><p>The morphology of the cirrus is necessary for species identification and should be clearly described based on the terminology proposed in the present study. This new terminology can be applied to species of neotropical temnocephalans described to date.</p><fig id="F1" position="float" orientation="portrait"><object-id xmlns:xlink="http://www.w3.org/1999/xlink" content-type="doi" xlink:type="simple">10.3897/zookeys.918.38201.figure1</object-id><object-id xmlns:xlink="http://www.w3.org/1999/xlink" content-type="arpha" xlink:type="simple">D8BEB8EE-F25E-5391-842E-846675562396</object-id><label>Figure 1.</label><caption><p><italic><tp:taxon-name><tp:taxon-name-part taxon-name-part-type="genus" reg="Temnocephala">Temnocephala</tp:taxon-name-part> <tp:taxon-name-part taxon-name-part-type="species" reg="ivandarioi">ivandarioi</tp:taxon-name-part></tp:taxon-name></italic> sp. nov. and <italic><tp:taxon-name><tp:taxon-name-part taxon-name-part-type="genus" reg="Valdivia">Valdivia</tp:taxon-name-part> <tp:taxon-name-part taxon-name-part-type="species" reg="serrata">serrata</tp:taxon-name-part></tp:taxon-name></italic><bold>A</bold> paratype of <italic><tp:taxon-name><tp:taxon-name-part taxon-name-part-type="genus" reg="Temnocephala">Temnocephala</tp:taxon-name-part> <tp:taxon-name-part taxon-name-part-type="species" reg="ivandarioi">ivandarioi</tp:taxon-name-part></tp:taxon-name></italic> sp. nov. showing an egg, ventral view <bold>B</bold> adult paratype stained in Meyer´s paracarmine <bold>C</bold> holotype stained in Borax carmine <bold>D</bold> male specimen of <italic><tp:taxon-name><tp:taxon-name-part taxon-name-part-type="genus" reg="Valdivia">V.</tp:taxon-name-part> <tp:taxon-name-part taxon-name-part-type="species" reg="serrata">serrata</tp:taxon-name-part></tp:taxon-name></italic><bold>E</bold> abdomen <bold>F</bold> gonopods, lateral view. Scale bars: 200 µm (<bold>A–C</bold>); 10 mm (<bold>D–F</bold>).</p></caption><graphic xmlns:xlink="http://www.w3.org/1999/xlink" xlink:href="zookeys-918-001-g001.jpg" position="float" orientation="portrait" xlink:type="simple" id="oo_388536.jpg"><uri content-type="original_file" xlink:type="simple">https://binary.pensoft.net/fig/388536</uri></graphic></fig><fig id="F2" position="float" orientation="portrait"><object-id xmlns:xlink="http://www.w3.org/1999/xlink" content-type="doi" xlink:type="simple">10.3897/zookeys.918.38201.figure2</object-id><object-id xmlns:xlink="http://www.w3.org/1999/xlink" content-type="arpha" xlink:type="simple">3BA3EEB8-BF71-5719-9794-551F192B2598</object-id><label>Figure 2.</label><caption><p><italic><tp:taxon-name><tp:taxon-name-part taxon-name-part-type="genus" reg="Temnocephala">Temnocephala</tp:taxon-name-part> <tp:taxon-name-part taxon-name-part-type="species" reg="ivandarioi">ivandarioi</tp:taxon-name-part></tp:taxon-name></italic> sp. nov. <bold>A</bold> adult specimen diagram, showing adhesive disk (ad), anterior testes (at), cyanophilous glands (cg), disk glands (dg), excretory vesicle (ev), Haswell´s glands (hg), intestinal sac (i), mouth (m), pharynx (ph), posterior testes (pt), rhabditogenic glands (rg), tentacles (t), and vitellarium (v) <bold>B</bold> reproductive system, showing female reproductive complex: anterior portion of the distal vaginal sphincter (advs), anterior portion of the proximal vaginal sphincter (apvs), genital atrium (ga), genital pore (gp), posterior portion of the distal vaginal sphincter (pdvs), posterior portion of the proximal vaginal sphincter (ppvs), ovary (ov), vagina (va), and resorbens vesicle (vr); and male reproductive organs: cirrus (c), prostatic bulb (pb), prostatic vesicle (pv), seminal vesicle (sv), and vasa deferentia (vd) <bold>C</bold> line drawing of cirrus in different focusing planes, showing the sclerites portion of the introvert (sp), and proximal limit of the introvert (arrows). Scale bars: 200 µm (<bold>A</bold>); 100 µm (<bold>B</bold>); 20 μm (<bold>C</bold>).</p></caption><graphic xmlns:xlink="http://www.w3.org/1999/xlink" xlink:href="zookeys-918-001-g002.jpg" position="float" orientation="portrait" xlink:type="simple" id="oo_388537.jpg"><uri content-type="original_file" xlink:type="simple">https://binary.pensoft.net/fig/388537</uri></graphic></fig><fig id="F3" position="float" orientation="portrait"><object-id xmlns:xlink="http://www.w3.org/1999/xlink" content-type="doi" xlink:type="simple">10.3897/zookeys.918.38201.figure3</object-id><object-id xmlns:xlink="http://www.w3.org/1999/xlink" content-type="arpha" xlink:type="simple">07901A87-41FB-5F87-A049-C13E88C5096B</object-id><label>Figure 3.</label><caption><p><italic><tp:taxon-name><tp:taxon-name-part taxon-name-part-type="genus" reg="Temnocephala">Temnocephala</tp:taxon-name-part> <tp:taxon-name-part taxon-name-part-type="species" reg="ivandarioi">ivandarioi</tp:taxon-name-part></tp:taxon-name></italic> sp. nov. details of epidermal excretory syncytial plates (<abbrev xmlns:xlink="http://www.w3.org/1999/xlink" xlink:title="epidermal excretory syncytial plates" id="ABBRID0EAVAE" xlink:type="simple">DLSPs</abbrev>) and eggs <bold>A</bold> antero-lateral area observed with <abbrev xmlns:xlink="http://www.w3.org/1999/xlink" xlink:title="Scanning Electron Microscopy" id="ABBRID0EGVAE" xlink:type="simple">SEM</abbrev> showing leftmost tentacle and left DLSP, arrow showing contour and position of excretory pores (n) <bold>B</bold> line drawing of entire specimen showing the DLSP<sub>s</sub><bold>C</bold> egg observed with <abbrev xmlns:xlink="http://www.w3.org/1999/xlink" xlink:title="Scanning Electron Microscopy" id="ABBRID0EQVAE" xlink:type="simple">SEM</abbrev> showing the filament (fi), peduncle (pe), and plane of fracture of the operculum (pf) <bold>D</bold> line drawing of a whole egg showing the oblique fracture plane to the longitudinal axis of the egg <bold>E</bold> live adult specimen showing red eyespot pigment <bold>F</bold> unhatched egg showing the filament (fi) <bold>G, H</bold> live eggs deposited on branchial chambers of <italic><tp:taxon-name><tp:taxon-name-part taxon-name-part-type="genus" reg="Valdivia">V.</tp:taxon-name-part> <tp:taxon-name-part taxon-name-part-type="species" reg="serrata">serrata</tp:taxon-name-part></tp:taxon-name></italic>. Scale bars: 100 μm (<bold>A–F</bold>); 1mm (<bold>G, H</bold>).</p></caption><graphic xmlns:xlink="http://www.w3.org/1999/xlink" xlink:href="zookeys-918-001-g003.jpg" position="float" orientation="portrait" xlink:type="simple" id="oo_388538.jpg"><uri content-type="original_file" xlink:type="simple">https://binary.pensoft.net/fig/388538</uri></graphic></fig><fig id="F4" position="float" orientation="portrait"><object-id xmlns:xlink="http://www.w3.org/1999/xlink" content-type="doi" xlink:type="simple">10.3897/zookeys.918.38201.figure4</object-id><object-id xmlns:xlink="http://www.w3.org/1999/xlink" content-type="arpha" xlink:type="simple">98B5AEFC-DF4B-5B5A-A14F-828EB6F26473</object-id><label>Figure 4.</label><caption><p>Details of the reproductive system of <italic><tp:taxon-name><tp:taxon-name-part taxon-name-part-type="genus" reg="Temnocephala">Temnocephala</tp:taxon-name-part> <tp:taxon-name-part taxon-name-part-type="species" reg="ivandarioi">ivandarioi</tp:taxon-name-part></tp:taxon-name></italic> sp. nov. <bold>A, B</bold> partial female reproductive system, showing: anterior portion of the distal vaginal sphincter (advs), anterior portion of the proximal vaginal sphincter (apvs), distal vaginal sphincter (dvs), genital atrium (ga), posterior portion of the distal vaginal sphincter (pdvs), posterior portion of the proximal vaginal sphincter (ppvs), proximal vaginal sphincter (pvs), ovary (ov), vagina (va), and vesicula resorbens (vr) <bold>C, D</bold> partial male reproductive system, showing: cirrus (c), prostatic bulb (pb), seminal vesicle duct (svd), seminal vesicle (sv), and vasa deferentia (vd) <bold>E, F</bold> cirrus introvert observed in different focusing planes, view of the circle of sclerites (sp) in the distal portion of the introvert and the smooth portion (smp) in the proximal limit of the introvert (pli). Scale bars: 50 μm (<bold>A–D</bold>); 20 μm (<bold>E, F)</bold>.</p></caption><graphic xmlns:xlink="http://www.w3.org/1999/xlink" xlink:href="zookeys-918-001-g004.jpg" position="float" orientation="portrait" xlink:type="simple" id="oo_388539.jpg"><uri content-type="original_file" xlink:type="simple">https://binary.pensoft.net/fig/388539</uri></graphic></fig><fig id="F5" position="float" orientation="portrait"><object-id xmlns:xlink="http://www.w3.org/1999/xlink" content-type="doi" xlink:type="simple">10.3897/zookeys.918.38201.figure5</object-id><object-id xmlns:xlink="http://www.w3.org/1999/xlink" content-type="arpha" xlink:type="simple">83F74211-205E-517E-91A3-6D0B8811EB6B</object-id><label>Figure 5.</label><caption><p>Diagrams showing the terminology used to describe the cirrus of the species of <italic><tp:taxon-name><tp:taxon-name-part taxon-name-part-type="genus" reg="Temnocephala">Temnocephala</tp:taxon-name-part></tp:taxon-name></italic> (terminology updated from <xref ref-type="bibr" rid="B29">Sewell et al. (2007)</xref>, <xref ref-type="bibr" rid="B25">Seixas et al. (2011)</xref>, <xref ref-type="bibr" rid="B16">Garcés et al. (2013)</xref>, and Ponce de León et al. (2015); diagrams modified from <xref ref-type="bibr" rid="B29">Sewell et al. 2007</xref>: 205, fig. 2).</p></caption><graphic xmlns:xlink="http://www.w3.org/1999/xlink" xlink:href="zookeys-918-001-g005.jpg" position="float" orientation="portrait" xlink:type="simple" id="oo_388540.jpg"><uri content-type="original_file" xlink:type="simple">https://binary.pensoft.net/fig/388540</uri></graphic></fig><fig id="F6" position="float" orientation="portrait"><object-id xmlns:xlink="http://www.w3.org/1999/xlink" content-type="doi" xlink:type="simple">10.3897/zookeys.918.38201.figure6</object-id><object-id xmlns:xlink="http://www.w3.org/1999/xlink" content-type="arpha" xlink:type="simple">A2722B07-E74C-531E-B751-0D828AC8A7AC</object-id><label>Figure 6.</label><caption><p>Diagrams of the cirrus of the species of <italic><tp:taxon-name><tp:taxon-name-part taxon-name-part-type="genus" reg="Temnocephala">Temnocephala</tp:taxon-name-part></tp:taxon-name></italic> associated with trichodactylid crabs. Terminology based on the cirrus structure (see comparative notes and Fig. <xref ref-type="fig" rid="F5">5</xref>). <bold>A</bold><italic><tp:taxon-name><tp:taxon-name-part taxon-name-part-type="genus" reg="Temnocephala">Temnocephala</tp:taxon-name-part> <tp:taxon-name-part taxon-name-part-type="species" reg="ivandarioi">ivandarioi</tp:taxon-name-part></tp:taxon-name></italic> sp. nov. (present study) <bold>B</bold><italic><tp:taxon-name><tp:taxon-name-part taxon-name-part-type="genus" reg="Temnocephala">Temnocephala</tp:taxon-name-part> <tp:taxon-name-part taxon-name-part-type="species" reg="lanei">lanei</tp:taxon-name-part></tp:taxon-name></italic> Pereira &amp; Cuocolo, 1941 <bold>C</bold><italic><tp:taxon-name><tp:taxon-name-part taxon-name-part-type="genus" reg="Temnocephala">Temnocephala</tp:taxon-name-part> <tp:taxon-name-part taxon-name-part-type="species" reg="longivaginata">longivaginata</tp:taxon-name-part></tp:taxon-name></italic> Seixas, Amato &amp; Amato, 2011 <bold>D</bold><italic><tp:taxon-name><tp:taxon-name-part taxon-name-part-type="genus" reg="Temnocephala">Temnocephala</tp:taxon-name-part> <tp:taxon-name-part taxon-name-part-type="species" reg="lutzi">lutzi</tp:taxon-name-part></tp:taxon-name></italic> Monticelli, 1913 (<xref ref-type="bibr" rid="B1">Amato et al. 2005</xref>) <bold>E</bold><italic><tp:taxon-name><tp:taxon-name-part taxon-name-part-type="genus" reg="Temnocephala">Temnocephala</tp:taxon-name-part> <tp:taxon-name-part taxon-name-part-type="species" reg="microdactyla">microdactyla</tp:taxon-name-part></tp:taxon-name></italic> Monticelli, 1903 <bold>F</bold><italic><tp:taxon-name><tp:taxon-name-part taxon-name-part-type="genus" reg="Temnocephala">Temnocephala</tp:taxon-name-part> <tp:taxon-name-part taxon-name-part-type="species" reg="pignalberiae">pignalberiae</tp:taxon-name-part></tp:taxon-name></italic> Dioni, 1967 (<xref ref-type="bibr" rid="B3">Amato et al. 2010</xref>) <bold>G</bold><italic><tp:taxon-name><tp:taxon-name-part taxon-name-part-type="genus" reg="Temnocephala">Temnocephala</tp:taxon-name-part> <tp:taxon-name-part taxon-name-part-type="species" reg="santafesina">santafesina</tp:taxon-name-part></tp:taxon-name></italic> Dioni, 1967 <bold>H</bold><italic><tp:taxon-name><tp:taxon-name-part taxon-name-part-type="genus" reg="Temnocephala">Temnocephala</tp:taxon-name-part> <tp:taxon-name-part taxon-name-part-type="species" reg="trapeziformis">trapeziformis</tp:taxon-name-part></tp:taxon-name></italic> Amato, Amato &amp; Seixas, 2006 <bold>I</bold><italic><tp:taxon-name><tp:taxon-name-part taxon-name-part-type="genus" reg="Temnocephala">Temnocephala</tp:taxon-name-part> <tp:taxon-name-part taxon-name-part-type="species" reg="travassosfilhoi">travassosfilhoi</tp:taxon-name-part></tp:taxon-name></italic> Pereira &amp; Cuocolo, 1941. Key: <bold>Shaft</bold> [<bold>shape: CO</bold>–cone; <bold>FU</bold>–funnel]; [<bold>curvature: CU</bold>–curved up; <bold>ST</bold>–straight; <bold>CD</bold>–curved down]. <bold>Introvert</bold> [<bold>shape: CY</bold>–cylindrical; <bold>CO</bold>–cone; <bold>SC</bold>–scoop]; [<bold>armed with: UN</bold>–unarmed; <bold>SP</bold>–spines; <bold>SL</bold>–sclerites; <bold>RI</bold>–ridges; <bold>ND</bold>–not described]; [<bold>angle: NO</bold>–not oblique; <bold>VO</bold>–very oblique]; [<bold>curvature: NC</bold>–not curved; <bold>FC</bold>–forward curved; <bold>BC</bold>–backward curved].</p></caption><graphic xmlns:xlink="http://www.w3.org/1999/xlink" xlink:href="zookeys-918-001-g006.jpg" position="float" orientation="portrait" xlink:type="simple" id="oo_388541.jpg"><uri content-type="original_file" xlink:type="simple">https://binary.pensoft.net/fig/388541</uri></graphic></fig></tp:treatment-sec><ref-list><ref id="B1"><mixed-citation xmlns:xlink="http://www.w3.org/1999/xlink" xlink:type="simple"><person-group><name name-style="western"><surname>Amato</surname><given-names>JFR</given-names></name><name name-style="western"><surname>Amato</surname><given-names>SB</given-names></name><name name-style="western"><surname>Seixas</surname><given-names>SA</given-names></name></person-group> (<year>2005</year>) <article-title><italic><tp:taxon-name><tp:taxon-name-part taxon-name-part-type="genus">Temnocephala</tp:taxon-name-part> <tp:taxon-name-part taxon-name-part-type="species">lutzi</tp:taxon-name-part></tp:taxon-name></italic> Monticelli (<tp:taxon-name><tp:taxon-name-part taxon-name-part-type="phylum">Platyhelminthes</tp:taxon-name-part></tp:taxon-name>, <tp:taxon-name><tp:taxon-name-part taxon-name-part-type="order">Temnocephalida</tp:taxon-name-part></tp:taxon-name>) ectosymbiont on two species of <italic><tp:taxon-name><tp:taxon-name-part taxon-name-part-type="genus">Trichodactylus</tp:taxon-name-part></tp:taxon-name></italic> Latreille (<tp:taxon-name><tp:taxon-name-part taxon-name-part-type="subphylum">Crustacea</tp:taxon-name-part></tp:taxon-name>, <tp:taxon-name><tp:taxon-name-part taxon-name-part-type="order">Decapoda</tp:taxon-name-part></tp:taxon-name>, <tp:taxon-name><tp:taxon-name-part taxon-name-part-type="family">Trichodactylidae</tp:taxon-name-part></tp:taxon-name>) from southern Brazil.</article-title><source>Revista Brasileira de Zoologia</source><volume>22</volume>: <fpage>1085</fpage>–<lpage>1094</lpage>. <ext-link xlink:type="simple" ext-link-type="doi" xlink:href="10.1590/S0101-81752005000400038">https://doi.org/10.1590/S0101-81752005000400038</ext-link></mixed-citation></ref><ref id="B3"><mixed-citation xmlns:xlink="http://www.w3.org/1999/xlink" xlink:type="simple"><person-group><name name-style="western"><surname>Amato</surname><given-names>JFR</given-names></name><name name-style="western"><surname>Amato</surname><given-names>SB</given-names></name><name name-style="western"><surname>Seixas</surname><given-names>SA</given-names></name><name name-style="western"><surname>Fonseca</surname><given-names>M</given-names></name><name name-style="western"><surname>Ilário</surname><given-names>RJ</given-names></name></person-group> (<year>2010</year>) <article-title><italic><tp:taxon-name><tp:taxon-name-part taxon-name-part-type="genus">Temnocephala</tp:taxon-name-part> <tp:taxon-name-part taxon-name-part-type="species">pignalberiae</tp:taxon-name-part></tp:taxon-name></italic> Dioni, 1967 (<tp:taxon-name><tp:taxon-name-part taxon-name-part-type="phylum">Platyhelminthes</tp:taxon-name-part></tp:taxon-name>, <tp:taxon-name><tp:taxon-name-part taxon-name-part-type="order">Temnocephalida</tp:taxon-name-part></tp:taxon-name>) from two allopatric populations of <italic><tp:taxon-name><tp:taxon-name-part taxon-name-part-type="genus">Dilocarcinus</tp:taxon-name-part> <tp:taxon-name-part taxon-name-part-type="species">pagei</tp:taxon-name-part></tp:taxon-name></italic> Stimpson, 1861 (<tp:taxon-name><tp:taxon-name-part taxon-name-part-type="subphylum">Crustacea</tp:taxon-name-part></tp:taxon-name>, <tp:taxon-name><tp:taxon-name-part taxon-name-part-type="order">Decapoda</tp:taxon-name-part></tp:taxon-name>) – first record for Brazil.</article-title><source>Zootaxa</source><volume>28</volume>: <fpage>15</fpage>–<lpage>28</lpage>. <ext-link xlink:type="simple" ext-link-type="doi" xlink:href="10.11646/zootaxa.2613.1.2">https://doi.org/10.11646/zootaxa.2613.1.2</ext-link></mixed-citation></ref><ref id="B30"><mixed-citation xmlns:xlink="http://www.w3.org/1999/xlink" xlink:type="simple"><person-group><name name-style="western"><surname>Van Steenkiste</surname><given-names>N</given-names></name><name name-style="western"><surname>Tessens</surname><given-names>B</given-names></name><name name-style="western"><surname>Willems</surname><given-names>W</given-names></name><name name-style="western"><surname>Backeljau</surname><given-names>T</given-names></name><name name-style="western"><surname>Jondelius</surname><given-names>U</given-names></name><name name-style="western"><surname>Artois</surname><given-names>T</given-names></name></person-group> (<year>2013</year>) A Comprehensive molecular phylogeny of <tp:taxon-name><tp:taxon-name-part taxon-name-part-type="suborder">Dalytyphloplanida</tp:taxon-name-part></tp:taxon-name> (<tp:taxon-name><tp:taxon-name-part taxon-name-part-type="phylum">Platyhelminthes</tp:taxon-name-part></tp:taxon-name>: <tp:taxon-name><tp:taxon-name-part taxon-name-part-type="order">Rhabdocoela</tp:taxon-name-part></tp:taxon-name>) reveals multiple escapes from the marine environment and origins of symbiotic relationships. PLoS ONE 8(3): e59917. <ext-link xlink:type="simple" ext-link-type="doi" xlink:href="10.1371/journal.pone.0059917">https://doi.org/10.1371/journal.pone.0059917</ext-link></mixed-citation></ref><ref id="B17"><mixed-citation xmlns:xlink="http://www.w3.org/1999/xlink" xlink:type="simple"><person-group><name name-style="western"><surname>Martínez-Aquino</surname><given-names>A</given-names></name><name name-style="western"><surname>Brusa</surname><given-names>F</given-names></name><name name-style="western"><surname>Damborenea</surname><given-names>C</given-names></name><name name-style="western"><surname>Gibson</surname><given-names>D</given-names></name></person-group> (<year>2014</year>) <article-title>Checklist of freshwater symbiotic temnocephalans (<tp:taxon-name><tp:taxon-name-part taxon-name-part-type="phylum">Platyhelminthes</tp:taxon-name-part></tp:taxon-name>, <tp:taxon-name><tp:taxon-name-part taxon-name-part-type="class">Rhabditophora</tp:taxon-name-part></tp:taxon-name>, <tp:taxon-name><tp:taxon-name-part taxon-name-part-type="order">Temnocephalida</tp:taxon-name-part></tp:taxon-name>) from the Neotropics.</article-title><source>Zoosystematics and Evolution</source><volume>90</volume>: <fpage>147</fpage>–<lpage>162</lpage>. <ext-link xlink:type="simple" ext-link-type="doi" xlink:href="10.3897/zse.90.8688">https://doi.org/10.3897/zse.90.8688</ext-link></mixed-citation></ref><ref id="B13"><mixed-citation xmlns:xlink="http://www.w3.org/1999/xlink" xlink:type="simple"><person-group><name name-style="western"><surname>Damborenea</surname><given-names>MC</given-names></name><name name-style="western"><surname>Cannon</surname><given-names>LRG</given-names></name></person-group> (<year>2001</year>) <article-title>On neotropical <italic><tp:taxon-name><tp:taxon-name-part taxon-name-part-type="genus">Temnocephala</tp:taxon-name-part></tp:taxon-name></italic> (<tp:taxon-name><tp:taxon-name-part taxon-name-part-type="phylum">platyhelminthes</tp:taxon-name-part></tp:taxon-name>).</article-title><source>Journal of Natural History</source><volume>35</volume>: <fpage>1103</fpage>–<lpage>1118</lpage>. <ext-link xlink:type="simple" ext-link-type="doi" xlink:href="10.1080/00222930152434454">https://doi.org/10.1080/00222930152434454</ext-link></mixed-citation></ref><ref id="B12"><mixed-citation xmlns:xlink="http://www.w3.org/1999/xlink" xlink:type="simple"><person-group><name name-style="western"><surname>Damborenea</surname><given-names>MC</given-names></name></person-group> (<year>1991</year>) <article-title><italic><tp:taxon-name><tp:taxon-name-part taxon-name-part-type="genus">Temnocephala</tp:taxon-name-part></tp:taxon-name></italic> (<tp:taxon-name><tp:taxon-name-part taxon-name-part-type="phylum">Platyhelminthes</tp:taxon-name-part></tp:taxon-name>, <tp:taxon-name><tp:taxon-name-part taxon-name-part-type="family">Temnocephalidae</tp:taxon-name-part></tp:taxon-name>) de la Argentina: Revisión de caracteres específicos.</article-title><source>Iheringia, Serie Zoologia</source><volume>71</volume>: <fpage>111</fpage>–<lpage>120</lpage>. <ext-link xlink:type="simple" ext-link-type="uri" xlink:href="https://archive.org/details/biostor-80236">https://archive.org/details/biostor-80236</ext-link></mixed-citation></ref><ref id="B29"><mixed-citation xmlns:xlink="http://www.w3.org/1999/xlink" xlink:type="simple"><person-group><name name-style="western"><surname>Sewell</surname><given-names>K</given-names></name><name name-style="western"><surname>Cannon</surname><given-names>L</given-names></name><name name-style="western"><surname>Blair</surname><given-names>D</given-names></name></person-group> (<year>2007</year>) <article-title>A review of <italic><tp:taxon-name><tp:taxon-name-part taxon-name-part-type="genus">Temnohaswellia</tp:taxon-name-part></tp:taxon-name></italic> and <italic><tp:taxon-name><tp:taxon-name-part taxon-name-part-type="genus">Temnosewellia</tp:taxon-name-part></tp:taxon-name></italic> (<tp:taxon-name><tp:taxon-name-part taxon-name-part-type="phylum">Platyhelminthes</tp:taxon-name-part></tp:taxon-name>: <tp:taxon-name><tp:taxon-name-part taxon-name-part-type="order">Temnocephalida</tp:taxon-name-part></tp:taxon-name>: <tp:taxon-name><tp:taxon-name-part taxon-name-part-type="family">Temnocephalidae</tp:taxon-name-part></tp:taxon-name>) ectosymbionts from Australian crayfish <italic><tp:taxon-name><tp:taxon-name-part taxon-name-part-type="genus">Euastacus</tp:taxon-name-part></tp:taxon-name></italic> (<tp:taxon-name><tp:taxon-name-part taxon-name-part-type="family">Parastacidae</tp:taxon-name-part></tp:taxon-name>).</article-title><source>Memoirs of the Queensland Museum</source><volume>52</volume>: <fpage>199</fpage>–<lpage>280</lpage>. <ext-link xlink:type="simple" ext-link-type="uri" xlink:href="https://researchonline.jcu.edu.au/4123/">https://researchonline.jcu.edu.au/4123/</ext-link></mixed-citation></ref><ref id="B16"><mixed-citation xmlns:xlink="http://www.w3.org/1999/xlink" xlink:type="simple"><person-group><name name-style="western"><surname>Garcés</surname><given-names>AC</given-names></name><name name-style="western"><surname>Puerta</surname><given-names>L</given-names></name><name name-style="western"><surname>Tabares</surname><given-names>Y</given-names></name><name name-style="western"><surname>Lenis</surname><given-names>C</given-names></name><name name-style="western"><surname>Velásquez</surname><given-names>LE</given-names></name></person-group> (<year>2013</year>) <article-title><italic><tp:taxon-name><tp:taxon-name-part taxon-name-part-type="genus">Temnocephala</tp:taxon-name-part> <tp:taxon-name-part taxon-name-part-type="species">colombiensis</tp:taxon-name-part></tp:taxon-name></italic> n. sp. (<tp:taxon-name><tp:taxon-name-part taxon-name-part-type="phylum">Platyhelminthes</tp:taxon-name-part></tp:taxon-name>: <tp:taxon-name><tp:taxon-name-part taxon-name-part-type="family">Temnocephalidae</tp:taxon-name-part></tp:taxon-name>) from Antioquia, Colombia.</article-title><source>Revista Mexicana de Biodiversidad</source><volume>84</volume>: <fpage>1090</fpage>–<lpage>1099</lpage>. <ext-link xlink:type="simple" ext-link-type="doi" xlink:href="10.7550/rmb.30259">https://doi.org/10.7550/rmb.30259</ext-link></mixed-citation></ref><ref id="B11"><mixed-citation xmlns:xlink="http://www.w3.org/1999/xlink" xlink:type="simple"><person-group><name name-style="western"><surname>Damborenea</surname><given-names>C</given-names></name><name name-style="western"><surname>Brusa</surname><given-names>F</given-names></name></person-group> (<year>2008</year>) <article-title>A new species of <italic><tp:taxon-name><tp:taxon-name-part taxon-name-part-type="genus">Temnocephala</tp:taxon-name-part></tp:taxon-name></italic> (<tp:taxon-name><tp:taxon-name-part taxon-name-part-type="phylum">Platyhelminthes</tp:taxon-name-part></tp:taxon-name>, <tp:taxon-name><tp:taxon-name-part taxon-name-part-type="order">Temnocephalida</tp:taxon-name-part></tp:taxon-name>) commensal of <italic><tp:taxon-name><tp:taxon-name-part taxon-name-part-type="genus">Pomella</tp:taxon-name-part> <tp:taxon-name-part taxon-name-part-type="species">megastoma</tp:taxon-name-part></tp:taxon-name></italic> (<tp:taxon-name><tp:taxon-name-part taxon-name-part-type="phylum">Mollusca</tp:taxon-name-part></tp:taxon-name>, <tp:taxon-name><tp:taxon-name-part taxon-name-part-type="family">Ampullariidae</tp:taxon-name-part></tp:taxon-name>) from Misiones, Argentina.</article-title><source>Revista Mexicana de Biodiversidad</source><volume>79</volume>: <fpage>1</fpage>–<lpage>7</lpage>. <ext-link xlink:type="simple" ext-link-type="uri" xlink:href="http://www.revista.ib.unam.mx/index.php/bio/article/view/504">http://www.revista.ib.unam.mx/index.php/bio/article/view/504</ext-link></mixed-citation></ref><ref id="B31"><mixed-citation xmlns:xlink="http://www.w3.org/1999/xlink" xlink:type="simple"><person-group><name name-style="western"><surname>Volonterio</surname><given-names>O</given-names></name></person-group> (<year>2010</year>) <article-title>Two new species of <italic><tp:taxon-name><tp:taxon-name-part taxon-name-part-type="genus">Temnocephala</tp:taxon-name-part></tp:taxon-name></italic> (<tp:taxon-name><tp:taxon-name-part taxon-name-part-type="phylum">Platyhelminthes</tp:taxon-name-part></tp:taxon-name>, <tp:taxon-name><tp:taxon-name-part taxon-name-part-type="order">Temnocephalida</tp:taxon-name-part></tp:taxon-name>) from the south american snake-necked turtle <italic><tp:taxon-name><tp:taxon-name-part taxon-name-part-type="genus">Hydromedusa</tp:taxon-name-part> <tp:taxon-name-part taxon-name-part-type="species">tectifera</tp:taxon-name-part></tp:taxon-name></italic> (<tp:taxon-name><tp:taxon-name-part taxon-name-part-type="order">Testudines</tp:taxon-name-part></tp:taxon-name>, <tp:taxon-name><tp:taxon-name-part taxon-name-part-type="family">Chelidae</tp:taxon-name-part></tp:taxon-name>).</article-title><source>Zoological Science</source><volume>27</volume>: <fpage>965</fpage>–<lpage>970</lpage>. <ext-link xlink:type="simple" ext-link-type="doi" xlink:href="10.2108/zsj.27.965">https://doi.org/10.2108/zsj.27.965</ext-link></mixed-citation></ref><ref id="B25"><mixed-citation xmlns:xlink="http://www.w3.org/1999/xlink" xlink:type="simple"><person-group><name name-style="western"><surname>Seixas</surname><given-names>SA</given-names></name><name name-style="western"><surname>Amato</surname><given-names>JFR</given-names></name><name name-style="western"><surname>Amato</surname><given-names>SB</given-names></name></person-group> (<year>2011</year>) <article-title>A new species of <italic><tp:taxon-name><tp:taxon-name-part taxon-name-part-type="genus">Temnocephala</tp:taxon-name-part></tp:taxon-name></italic> Blanchard (<tp:taxon-name><tp:taxon-name-part taxon-name-part-type="phylum">Platyhelminthes</tp:taxon-name-part></tp:taxon-name>, <tp:taxon-name><tp:taxon-name-part taxon-name-part-type="order">Temnocephalida</tp:taxon-name-part></tp:taxon-name>) ectosymbiont on <italic><tp:taxon-name><tp:taxon-name-part taxon-name-part-type="genus">Dilocarcinus</tp:taxon-name-part> <tp:taxon-name-part taxon-name-part-type="species">septemdentatus</tp:taxon-name-part></tp:taxon-name></italic> (<tp:taxon-name><tp:taxon-name-part taxon-name-part-type="order">Decapoda</tp:taxon-name-part></tp:taxon-name>, <tp:taxon-name><tp:taxon-name-part taxon-name-part-type="family">Trichodactylidae</tp:taxon-name-part></tp:taxon-name>) from the Brazilian Amazonia.</article-title><source>Neotropical Helminthology</source><volume>5</volume>: <fpage>201</fpage>–<lpage>212</lpage>. <ext-link xlink:type="simple" ext-link-type="uri" xlink:href="https://dialnet.unirioja.es/servlet/articulo?codigo=3889454">https://dialnet.unirioja.es/servlet/articulo?codigo=3889454</ext-link></mixed-citation></ref><ref id="B28"><mixed-citation xmlns:xlink="http://www.w3.org/1999/xlink" xlink:type="simple"><person-group><name name-style="western"><surname>Seixas</surname><given-names>SA</given-names></name><name name-style="western"><surname>Dametto</surname><given-names>N</given-names></name><name name-style="western"><surname>Périco</surname><given-names>E</given-names></name></person-group> (<year>2018</year>) <article-title>New species of <italic><tp:taxon-name><tp:taxon-name-part taxon-name-part-type="genus">Temnocephala</tp:taxon-name-part></tp:taxon-name></italic> (<tp:taxon-name><tp:taxon-name-part taxon-name-part-type="phylum">Platyhelminthes</tp:taxon-name-part></tp:taxon-name>, <tp:taxon-name><tp:taxon-name-part taxon-name-part-type="order">Temnocephalida</tp:taxon-name-part></tp:taxon-name>) ectosymbiont on vulnerable species of aeglids (<tp:taxon-name><tp:taxon-name-part taxon-name-part-type="subphylum">Crustacea</tp:taxon-name-part></tp:taxon-name>, <tp:taxon-name><tp:taxon-name-part taxon-name-part-type="infraorder">Anomura</tp:taxon-name-part></tp:taxon-name>) from the Neotropical Region.</article-title><source>Biota Neotropica</source><volume>18</volume>: <fpage>1</fpage>–<lpage>11</lpage>. <ext-link xlink:type="simple" ext-link-type="doi" xlink:href="10.1590/1676-0611-bn-2017-0475">https://doi.org/10.1590/1676-0611-bn-2017-0475</ext-link></mixed-citation></ref><ref id="B10"><mixed-citation xmlns:xlink="http://www.w3.org/1999/xlink" xlink:type="simple"><person-group><name name-style="western"><surname>Cumberlidge</surname><given-names>N</given-names></name></person-group> (<year>2008</year>) <italic><tp:taxon-name><tp:taxon-name-part taxon-name-part-type="genus">Valdivia</tp:taxon-name-part> <tp:taxon-name-part taxon-name-part-type="species">serrata</tp:taxon-name-part></tp:taxon-name></italic>. The IUCN Red List of Threatened Species 8235: e.T135054A4064018. <ext-link xlink:type="simple" ext-link-type="doi" xlink:href="10.2305/IUCN.UK.2008.RLTS.T135054A4064018.en">https://doi.org/10.2305/IUCN.UK.2008.RLTS.T135054A4064018.en</ext-link></mixed-citation></ref><ref id="B7"><mixed-citation xmlns:xlink="http://www.w3.org/1999/xlink" xlink:type="simple"><person-group><name name-style="western"><surname>Campos</surname><given-names>MR</given-names></name></person-group> (<year>2005</year>) Freshwater crabs from Colombia. A taxonomic and distributional study. Academia Colombiana de Ciencias Exactas Físicas y Naturales. Col. Jorge Álvarez Lleras, 363 pp.</mixed-citation></ref><ref id="B8"><mixed-citation xmlns:xlink="http://www.w3.org/1999/xlink" xlink:type="simple"><person-group><name name-style="western"><surname>Campos</surname><given-names>MR</given-names></name></person-group> (<year>2014</year>) <source>Crustáceos decápodos de agua dulce de Colombia. Biblioteca Universidad Nacional de Colombia (Ed.</source><publisher-name>) Facultad de Ciencias</publisher-name>, <publisher-loc>Instituto de Ciencias Naturales., Bogotá</publisher-loc>, <size units="page">692 pp</size>.</mixed-citation></ref><ref id="B4"><mixed-citation xmlns:xlink="http://www.w3.org/1999/xlink" xlink:type="simple"><person-group><name name-style="western"><surname>Arias-Pineda</surname><given-names>JY</given-names></name><name name-style="western"><surname>Damborenea</surname><given-names>C</given-names></name><name name-style="western"><surname>Castro</surname><given-names>AJJ</given-names></name></person-group> (<year>2015</year>) <article-title>A new species of <italic><tp:taxon-name><tp:taxon-name-part taxon-name-part-type="genus">Temnocephala</tp:taxon-name-part></tp:taxon-name></italic> (<tp:taxon-name><tp:taxon-name-part taxon-name-part-type="phylum">Platyhelminthes</tp:taxon-name-part></tp:taxon-name>, <tp:taxon-name><tp:taxon-name-part taxon-name-part-type="order">Temnocephalida</tp:taxon-name-part></tp:taxon-name>) in mountain crabs from Tolima, Colombia.</article-title><source>Neotropical Helminthology</source><volume>9</volume>: <fpage>253</fpage>–<lpage>263</lpage>. <ext-link xlink:type="simple" ext-link-type="uri" xlink:href="http://sisbib.unmsm.edu.pe/BVRevistas/neohel/v9n2/pdf/a05v9n2.pdf">http://sisbib.unmsm.edu.pe/BVRevistas/neohel/v9n2/pdf/a05v9n2.pdf</ext-link></mixed-citation></ref><ref id="B27"><mixed-citation xmlns:xlink="http://www.w3.org/1999/xlink" xlink:type="simple"><person-group><name name-style="western"><surname>Seixas</surname><given-names>SA</given-names></name><name name-style="western"><surname>Amato</surname><given-names>JFR</given-names></name><name name-style="western"><surname>Amato</surname><given-names>SB</given-names></name></person-group> (<year>2015b</year>) <article-title>The epidermal “excretory” syncytial plates in species of <italic><tp:taxon-name><tp:taxon-name-part taxon-name-part-type="genus">Temnocephala</tp:taxon-name-part></tp:taxon-name></italic> (<tp:taxon-name><tp:taxon-name-part taxon-name-part-type="phylum">Platyhelminthes</tp:taxon-name-part></tp:taxon-name>, <tp:taxon-name><tp:taxon-name-part taxon-name-part-type="order">Temnocephalida</tp:taxon-name-part></tp:taxon-name>): Proposal of a new methodology.</article-title><source>Revista Brasileira de Biociências</source><volume>13</volume>: <fpage>237</fpage>–<lpage>244</lpage>. <ext-link xlink:type="simple" ext-link-type="uri" xlink:href="http://www.ufrgs.br/seerbio/ojs/index.php/rbb/article/view/3383">http://www.ufrgs.br/seerbio/ojs/index.php/rbb/article/view/3383</ext-link></mixed-citation></ref></ref-list></tp:taxon-treatment>
